# Supplementary material for: Integrated Multiomics Analyses Reveal Molecular Insights into How Intermittent Fasting Ameliorates Obesity and Increases Fertility in Male Mice
Source: Nutrients. 2025 Mar 14;17(6):1029. doi: 10.3390/nu17061029 (PMC11945891; doi:10.3390/nu17061029)
Supplement: Supplementary file 1 [file nutrients-17-01029-s001.zip]

Archive with 1 entries (1 files):
- nutrients-3515585-supplementary.pdf
